# Supplementary material for: A systematic review of cognitive functioning in early treated adults with phenylketonuria
Source: Orphanet J Rare Dis. 2018 Aug 30;13:150. doi: 10.1186/s13023-018-0893-4 (PMC6117942; doi:10.1186/s13023-018-0893-4)
Supplement: Supplementary file 1 — Table S1. Summary of papers included within the systematic review. Data extraction table summarising the main characteristics of each of the papers included in this review. The table provides an overview of all information provided by each publication in regard to: the number of adults with phenylketonuria (PKU) and controls (where applicable), sex, age, IQ, classification of PKU, time of diagnosis, onset of treatment, treatment status, duration of treatment, measures of metabolic control and cognitive measures used and reported outcomes. (XLS 76 kb) [file 13023_2018_893_MOESM1_ESM.xls]

## Sheet: Data Extraction Table
Reference [#]	Author (year)	QAS (%)	Country	Design/Intervention	Sample	Diagnosis/Treatment initiated/discontinued	Cognitive measures	Metabolic measures	Reported findings - Cognitive functioning	Relation to metabolic measures
[48]	Bartus et al. (2018)	35.7143	Hungary	Cross-sectional	46 ET AwPKU median age 29.5 years (range 19-39) 20 "on diet" (Phe <600µmol/L) 11 female, 9 male median age 30.5 years (range 19-39) 26 "loose diet" (Phe >600 µmol/L) 10 female, 16 male median age 29.5 years (range 19-39) 31 controls 11 female, 20 male mean age 23 years (range 25-28)	Treatment initiated immediately upon diagnosis through neonatal screening	Cambridge Neuropsychological Test Automated Battery (CANTAB): Problem solving/strategy and working memory (WM): Stockings of Cambridge (SOC) and Spatial Working Memory (SWM) Processing speed and motor skills: Motor Screening Test (MOT)	Concurrent Phe and Tyr Lifetime Phe (n=33) Average Phe for 0-12 years of age (n=33)	Controls outperformed the ET AwPKU on the MOT (accuracy, p<.01), SOC (subsequent think time and accuracy, p<.001) and SWM (accuracy and strategy, p<.001). The same differences in performance were found between the on-diet ET AwPKU group and controls (p<.01). No significant differences in task performance were observed between on-diet ET AwPKU and those on a "loose diet".	ET AwPKU with better metabolic control during childhood (average Phe <360μmol/L for 0–12 years (n=10)) outperformed those with poorer metabolic control (average Phe >360μmol/L for 0–12 years (n=23)) on measures of accuracy and strategy on SWM (p<.001). No correlations between any of the cognitive outcome measures and concurrent Phe and Tyr, or lifetime Phe were reported.
[34]	Bik-Multanowski et al. (2011)	38.0952	Poland	Cross-sectional	49 ET AwPKU > 16 yo divided in 2 groups based on concurrent Phe: Phe ≤0.72 mmol/L: n = 22 11 female, 11 male mean age 19.5 years mean IQ 88.7 (range 74-105) Phe>0.72 mmol/L: n = 27 12 female, 15 male mean age 19.7 years mean IQ 85.4 (range 74-105)	Diagnosis: early infancy Diet onset (majority): 2nd/3rd mo of life (Phe ≤0.72 mmol/L: mean age 49 days (range 15-101); Phe >0.72 mmol/L: mean age 40 days (range 20-69))	Speed of response, response inhibition, sustained attention, working memory capacity (CANTAB): - Simple Reaction Time (SRT) - Choice Reaction Time (CRT) - Stop Signal Tast (SST) - Rapid Visual Information Processing (RVP) - Spatial Span (SSP) - SWM Age-corrected normative data available for RVP, SSP and SWM.	Concurrent Phe Blood Phe in first 10 years of life (mean and range)	Non-adherent (Phe>0.72 mmol/L) group performed significantly worse than adherent (Phe≤0.72 mmol/L) group on RVP (p=.011), SSP (p=.034), SWM (p<.001) and SST (p=.024). Adherent ET AwPKUs performed worse than age-corrected normative data on selected tests (RVP, SSP, SWM).	N/A No significant differences observed in blood Phe in the first 10 years of life between groups.
[33]	Brumm et al. (2004)	50	USA	Cross-sectional	24 ET AwPKU 13 classical PKU, 5 moderate PKU, 1 mild PKU 11 female, 13 male mean age 29 years (SD 2.7; range 21-32)) mean FSIQ 104.6 (SD 13.3; range 75-126) mean VIQ 102.2 (SD 13.2; range 75-128) mean PIQ 106.7 (SD 14.2; range 77-142) mean duration of treatment 15.3 years (SD 10.3; range 4.8-31) Group split based on concurrent Phe levels: - High-Phe: >1000µmol/L (n=13) - Low-Phe: <1000µmol/L (n=1…	Diet onset: by 15th day of life Some discontinued at age 5/6, some resumed and some did not Mean time on diet: 15.3 years (SD 10.3; range range 4.8-31)	Attention: California Verbal Learning Test (CVLT), Continuous Performance Test (CPT), Trail Making Test part A (TMT-A), Digit Span Forward (WAIS-R) Executive Function (EF): CVLT, CPT, Controlled Oral Word Association Test (COWAT), Stroop, TMT part B (TMT-B), Digit Span Back (WAIS-R), Wisconsin Card Sorting Test (WCST) Learning and memory (verbal/visual): CVLT, Rey Osterrieth Complex Figure Test (…	Concurrent Phe Interim blood Phe childhood (6-month medians at 5.5-6 and 9.5-10 years)	Authors reported % of ET AwPKU with cognitive deficit, as well as median and 95% CI. ET AwPKU were considered to show a cognitive deficit in a certain task/domain if their score was >1SD below the standardized sample mean (= score < 16th centile or > 84th centile for error scores). An overall deficit in the ET AwPKU sample was reported when median or 95% CI did not contain 50, or >32% of the ET A…	Performance on the language tasks was correlated with concurrent Phe and both childhood Phe measures (p<.05). CVLT List A Trial 1 was the only measure of attention correlated with any of the metabolic measures (Phe 5.5-6 years; p<.05). Several correlations between metabolic measures and tasks of EF (apart from CPT) were observed, most frequently with childhood Phe 9.5-10 years (p<.05). Some measu…
[37]	Burgard et al. (1997)	47.619	France & Germany	Cross-sectional	22 (French) ET AwPKU, off-diet 8 adults 6 classical PKU, 2 mild PKU 3 female, 5 male aged 17-25 years (mean 19.5, SD 1.4) mean IQ 108 (SD 14.1) 23 (German) ET AwPKU, on-diet 8 adults 7 classical PKU, 1 mild PKU 3 female, 5 male aged 17-25 years (mean 19.7, SD 1.1) mean IQ 108 (SD 10.0) 21 healthy controls 8 adults 3 female, 5 male aged 17-25 years (mean 20.2, SD 2.4) mean IQ 107 (SD 10.1)	French cohort: before the 3rd mo of life German cohort: mean age of 16 days (range 4-45 days) - reference Burgard et al. (1996)	Sonneville Visual Attention Tasks (SVAT): Visuomotor RT: Finger Motor Speed Exercise (FSME) Sustained attention: Dot Pattern Exercise (DPE) Visual stimulus scanning/search: Letter Pattern Exercise (LPE)	Concurrent Phe IDC (mean of all yearly median Phe blood levels) age 1-6, 7-10 and 11-14	No significant differences between groups on FMSE and LPE performance. Reaction times (RT) increased significantly by load (for all groups). On-diet ET AwPKU performed worse on DPE than controls (p<.05). Stability of performance of both ET AwPKU groups was worse than that of controls (p<.05), but on-diet ET AwPKU had a better stability than off-diet ET AwPKU.	Results indicate influence of concurrent Phe levels on neuropsychologic test results. Pattern of results suggests outcomes will be the same whenever Phe levels increase after the period of strict treatment during childhood.
[45]	Channon et al. (2004)	47.619	UK	Cross-sectional	20 ECT AwPKU 8 females, 12 males 18 with classical PKU 2 with moderate PKU aged 18-33 years (mean 24.60, SD 4.62) VIQ range 88-128 (mean 108.55, SD 9.47) PIQ range 88-129 (mean 112.30, SD 9.68) 20 healthy controls 8 females, 12 males aged 19-34 years (mean 24.00, SD 3.96) VIQ range 81-126 (mean 107.20, SD 10.84) PIQ range 86-129 (mean 114.65, SD 10.43)	Within 1st month of life	Attentional control: Telephone Search Test and Telephone Search Test with Counting (subtests of TEA) WM: Self-Ordered Pointing Test (SOPT) Word generation: Letter Fluency Test Multitasking: Six Elements Test Inhibition: Hayling Sentence Completion Test (Part B) Rule finding: Brixton Test Memory and learning: Rey Auditory Verbal Learning test (RAVLT), ROCFT	Concurrent Phe Lifetime Phe Recent Phe (=mean Phe level year preceding testing)	ECT AwPKU produced significantly less correct responses on tasks of attention and working memory (TEA p=.009; SOPT p=.0001) and generated fewer words (p=.013) than controls.	Performance on TEA was negatively correlated with Phe levels at age 25-28 (r=-.59, p=.042). Performance on SOPT was negatively correlated with concurrent Phe (r=-.49, p=.032), Phe levels at age 21-24 (r=-.63, p=.021) and age 25-28 (r=-.77, p=.005); but positively correlated with recent Phe (r=.67, p=.002) *authors used a significance level of 0.05 **negative correlation on these measures indicate…
[39]	Channon et al. (2005)	52.381	UK	Cross-sectional	25 ECT AwPKU 12 females, 13 males 24 with classical PKU 1 with moderate PKU aged 18-33 years (mean 26.68, SD 4.92) mean FSIQ 107.04 (SD 12.01) 25 healthy controls 12 females, 13 males aged 18-33 years (mean 26.48, SD 5.45) mean FSIQ 107.28 (SD 10.35)	Within 1st month of life	Attention and WM: n-back Inhibition: flanker Object alternation learning Perceptual judgement: Birmingham object recognition battery	Concurrent Phe Lifetime Phe Recent Phe (=mean Phe level year preceding testing)	Overall speed of performance of ECT AwPKU was significantly slower than controls on n-back (p=.013) and marginally significantly slower on flanker (p=.04)*. No significant between group differences in performance on object alternation learning or the perceptual judgement task observed. *authors used a criterion of .025	Speed on 0-back was positively correlated with Phe levels at age 5-8 (r=.56 , p<.01). *authors used a significance level of 0.01
[36]	Channon et al. (2007)	57.1429	UK	Cross-sectional	25 adult ECT AwPKU see Channon et al. (2005) 25 ET AwPKU who discontinued their diets in adolescence 23 with classical PKU two with atypical PKU 8 females, 17 males aged 18-38 years (mean 27.48, SD 4.55) mean FSIQ 101.48 (SD 14.60) 45 healthy controls 19 females, 26 males aged 20-47 years (mean 28.76, SD 7.46) mean FSIQ 106.98 (SD 8.9)	Within 1st month of life	Attention and WM: n-back Inhibition: flanker Object alternation learning Perceptual judgement: Birmingham object recognition battery	Lifetime Phe: annual median Phe levels used to calculate means for each 4-year period from birth Concurrent Phe (most recent level) Recent Phe (mean level for the year preceding testing)	N-back: Off-diet ET AwPKU less accurate than on-diet ECT AwPKU across conditions (p=.007); neither the off-diet nor the on-diet ET AwPKU groups differed from the control group. Both ET AwPKU groups significantly slower than controls across conditions (p=<.01); the two PKU groups did not differ significantly. Flanker: Off-diet ET AwPKU slower than controls (p=.001) and on-diet ECT AwPKU (p=.05) ac…	Off-diet: Speed on 0-back was negatively correlated with Phe at age 1–4 years (r=-.58, p<.01); speed on 2-back was negatively correlated with Phe at age 13–16 years (r=-.54, p<.01). Speed on 0-back was positively correlated with concurrent Phe (r=0.55, p<.01). On-diet: Speed on 0-back was positively correlated with Phe levels at age 5-8 (r=.55 , p<.01). *authors used a significance level of 0.01
[38]	Dawson et al. (2011)	50	UK	Cross-sectional	110 ET AwPKU Treated at least until adolescence 56 off-diet 31 female, 25 male mean age 32.8 years (SD 5.7) 21 on-diet 19 female, 2 male mean age 29.4 years (SD 6.6) 33 on Pre-conception/maternal (PC/M) diet mean age 32.3 years (SD 5.2) 110 age and gender matched controls	Unknown	Processing speed: reciprocal median latency (saccadometry)	Concurrent Phe Target levels (umol/L): Off-diet: N/A On-diet: <800 Pre-con/maternal: 100-300	There was a significant difference in reciprocal median latency between off-diet ET AwPKU and controls (p=.02). No significant differences between on-diet ET AwPKU (p=.82) or ET AwPKU on PC/M diets (p=.85) and controls were found. Off-diet ET AwPKU had longer median latencies than on-diet ET AwPKU (p=.04) or those on PC/M diet (p=.01). Median latency improved significantly after onset of PC/M die…	Reciprocal median latency was correlated with concurrent Phe (r²=.05, p=.02) - persisted after adjustment for age.
[47]	de Felice et al. (2018)	54.7619	UK	Cross-sectional	38 ET AwPKU 31 on-diet, 7 on unrestricted diet mean age 27.3 years (SD 8.1) 25 female, 12 male mean FIQ 103.9 (SD 13.9) mean VIQ 101.4 (SD 13.8) mean PIQ 105.3 (SD 14.4) 39 healthy controls mean age 27.8 years (SD 8.4) 29 female, 10 male mean FIQ 113.9 (SD 9.7) mean VIQ 112.2 (SD 9.2) mean PIQ 112.4 (SD 10.9)	Diagnosis: 5-7 days after birth	Narrative production: recalling the Cinderella story Blocked cyclic naming Prosody: Nonemotional-, Emotional-, and Conflicting Prosody tests Pragmatics: Metaphor Picture test, Appreciation of Humour test, Comprehension of Inferred Mearning test Lexical inhibition and strategic planning: Hayling Sentence Completion Test	Concurrent Phe Lifetime Phe (across lifetime and 3 age bands: childhood: 0–10 years old; adolescence: 11–16 years old; adulthood: 17 years–time of testing) Phe level + Phe fluctuation	Compared to controls, ET AwPKU produced significant fewer correct information units (CIU; %) on the narrative production task (p=.01), but did not differ in speech errors (%), speech rate, mean length of utterance (MUL) or main concepts (%). No significant differences between groups on the Blocked Cyclic Naming task in terms of speed, accuracy or semantic interference observed. No significant bet…	No correlations between performance on complex language tasks and any of the metabolic measures were found.
[41]	Jahja et al. (2016)	50	the Netherlands	Cross-sectional	95 ECT AwPKU 56 adults (>18 years) 31 female, 25 male mean age 28.9 years (SD 6.5; range 18.7-42.8) 95 healthy controls 53 adults (>18 years) 39 female, 14 male mean age 26.0 years (SD 5.8; range 18.1-40.8)	Treatment initiated immediately upon diagnosis through neonatal screening	Social-cognitive abilities: Amsterdam Neurological Tasks (ANT): Face Recognition (FR) and Identification of Facial Emotions (IFE) tasks Pen and paper (P&P) tasks: Faux-Pas Recognition Test (FPT) and Reading the Mind in the Eyes (RME) task	Concurrent Phe Lifetime Phe Lifetime Phe 0-7y Lifetime Phe 8-12y Lifetime Phe 13-17y Lifetime Phe >18y	ECT AwPKU performed worse than controls on both the ANT (p<.05, η²p=0.040) and P&P tasks (p<.01, η²p=0.079). When including age as covariate, differences for the ANT tasks were no longer significant. When IQ was taken into account, no significant differences between ECT AwPKU and controls were observed.	No significant associations between social-cognitive abilities and any of the metabolic measures were observed.
[40]	Jahja et al. (2017)	59.5238	the Netherlands	Cross-sectional	57 ECT AwPKU 24 female, 33 male mean age 27.7 years (SD 6.0; range 18.7-40.0) 12 BH4 users 57 healthy controls 38 female, 19 male 4 relatives and 6 friends/acquaintances of PKUs	Treatment initiated immediately upon diagnosis through neonatal screening	ANT: WM: Visuo-Spatial Sequencing (VSS), Memory Search 2-Dimensions (MS2D), Feature Integration (FI) Inhibitory control and sustained attention: Sustained Attention Dots (SAD)	Concurrent Phe Childhood Phe: mean of all half-year median levels between 0-12 years of age Lifetime Phe: mean of all half-year median levels from birth-day of testing	Lower accuracy on tasks with higher WM load were found across all groups (p<.05, η²p=0.038). ECT AwPKU were less accurate on the VSS task (p<.01, η²p=0.060), but not the MS2D and FI tasks. ECT AwPKU were significantly slower on all WM tasks (p<.05, 0.041<η²p<0.186) and showed a greater decline in RT when WM load increased (p<.05, η²p=0.055). ECT AwPKU were less accurate (p<.01, η²p=0.078) and slo…	Concurrent and lifetime Phe were significantly correlated (r=.57, p<.001). Concurrent Phe was significantly, positively correlated to speed in MS2D (r=.33, p=.006; high WM load condition), FI (low WM load: r=.26, p=.024; high WM load: r=.26, p=.026) and SAD (r=.36, p=.003 and r=.41, p=.001 at the end of the task). Lifetime Phe was significantly, positively correlated to number of errors (accuracy…
[42]	Jahja et al. (2017)	54.7619	the Netherlands	Longitudinal (for T1 see [59-61]; T2 approximately 15 years later)	21 ECT AwPKU 15 female, 6 male mean age 25.8 years (SD 2.3; range 21.0-30.5) 5 BH4 users split into groups based on childhood Phe (IDC1) and Phe from age 13 (low: <360µmol/L and high: ≥360µmol/L): - low-low (n=3) - low-high (n=11) - high-high (n=7)	Treatment initiated immediately upon diagnosis through neonatal screening	ANT: Inhibitory control: Flanker (FL), Set Shifting Visual (SSV) Cognitive flexibility: SSV Executive motor control: Pursuit (PU)	Concurrent Phe mean of all half-year median levels between 0-12; between 13-17 and ≥18 years of age IDC1: mean of all half-year median levels from birth-day of testing (T1) IDC2/Lifetime Phe: mean of all half-year median levels from birth-day of testing (T2) IDC difference score: IDC2-IDC1	Low-high ECT AwPKU were significantly faster than high-high ECT AwPKU on SSV (cognitive flexibility; p=.013, η²p=.349) and had significantly more stable executive motor control (p=.031, η²p=.259). All ECT AwPKU were significantly more accurate (p=.033, η²p=.255) and more stable (p=.050, η²p=.219) in executive motor control at T2 than T1. *Only the low-high (mean Phe <360µmol/L when 0-12 years; me…	FL: number of errors (accuracy) at T2 significantly, positively correlated Phe age 13-17 (r=.578, p=.004), IDC difference score (r=.533, p=.008; higher increase in Phe between T1 and T2 associated with poorer task performance) and IDC2 (r=.436, p=.027). SSV (cognitive flexibility): number of errors (accuracy) at T2 significantly, positively correlated with Phe aged 13-17 (r=.426, p=.039); speed a…
[43]	Liemburg et al. (2015)	50	the Netherlands	Cross-sectional	55 ECT AwPKU 30 female, 25 male mean age 28.3 years (SD 6.2; range 18.7-40.0)	Treatment initiated immediately upon diagnosis through neonatal screening	ANT: Inhibititory control: SSV and SAD Cognitive flexibility: SSV WM: FI	Phe at diagnosis Concurrent Phe and Tyr Lifetime Phe	ECT AwPKU showed mainly problems with inhibitory control (SAD) and cognitive flexibility (SSV) compared to the healthy population (30-40% of the ECT AwPKU had a T-score ≥60; (1 SD above the mean); ANT z-scores were converted to T-scores).	N/A
[44]	Moyle et al. (2006)	40.4762	Australia	Cross-sectional	9 ECT AwPKU 8 female, 1 male median age 26 years (IQR 25-30) 9 control participants 8 female, 1 male median age 25 years (IQR 23-28) matched for education level	Unknown	Inhibition and processing speed: Go-Nogo	N/A	No significant differences observed between groups. Mean level of performance of ET AwPKU was in the predicted direction: more omissions and false alarms, and slower reaction times.	N/A
[35]	Moyle et al. (2007)	40.4762	Australia	Cross-sectional	12 ET AwPKU unrestricted/relaxed diet at time of testing 10 female, 2 male mean age 28.5 years (SE 3.3) 12 controls mean age 29.2 years (SE 3.2) matched for gender and years of education	From birth (discontinued during adolescence)	Verbal and visuo-spatial abilities, working memory, processing speed: Wechsler Adult Intelligence Scale-III (WAIS-III) Immediate and delayed visual and auditory memory: Wechsler Memory Scale-III (WMS-III) EF: TMT (set Switching), COWAT (phonemis and semantic fluency)	Lifetime Phe Most recent Phe	WAIS-III: ET AwPKU scored significant lower on POI (p<.05, d=1.07) and PSI (p<.01, d=1.27) than controls and significantly lower on PSI (p=.045) when compared to expected results from normative population. Compared to controls, ET AwPKU were significantly slower on TMT-A (p<.05, d=1.02) but not TMT-B. No significant differences observed between ET AwPKU and controls or normative data on the WMS-I…	No significant correlations between lifetime Phe and any of the cognitive measures were observed. Concurrent Phe levels were significantly correlated with POI scores (r=-.60, p<.05), all WMS-III scores (apart from WM; -.74<r<-.64, p<.05) and the TMT-B (r=.68, p<.05). *All observed correlations indicate poorer performance wit higher Phe levels.
[49]	Nardecchia (2015)	42.8571	Italy	Longitudinal (for T1 see [58]; T2 approximately 14 years later)	14 ET AwPKU 9 with classical PKU, 5 with mild PKU 12 female, 2 male aged 22.2-27.7 years (mean 24.97, SD 1.57) IQ 81-117 14 healthy controls 12 female, 2 male aged 21.0-28.2 years (mean 23.73, SD 2.59)	Diet onset: 15-61 (mean 33.14, SD 12.70) days after birth	EF: WCST (set-shifting), (EPMT; spatial planning, visuo-spatial and sustained attention), ROCFT - with copy and from memory (sustained attention, planning, visual organization of complex data, visual memory) and Tower of London (ToL; planning and organization)	Concurrent Phe life-long IDC (IDC0-2): mean of all yearly medians from the beginning of the diet T2 IDC1-2: IDC during the interval between T1 and T2) IDC0-1: IDC from the beginning of the diet to T1 PHE04: IDC from the beginning of the diet to the fourth year of life (index of early dietary control quality)	T2: Compared to controls, ET AwPKU performed significantly worse on EPMT (p=.0015) and the number of trials (p=.0255) and learning to learn (p=.0026) subtests of the WCST. ET AwPKU had significantly better performance on the ROCFT (with copy, p=.0142) and the number of trials subtest of WCST (p=.0072), and had a better global EF1 index (sum of scores from EPMT, ToL and ROCFT; p=.0219), compared t…	IDC1-2 significantly affected EF2 (sum of differential scores on WCST subtests; r=−.3177, p=.01) and ToL (r=−.0514, p=.016). IDC0-2 significantly affected EF2 as well (r=−.5410, p=.026). *All observed correlations indicate poorer performance wit higher Phe levels.
[11]	Palermo et al. (2017)	50	UK	Cross-sectional	37 ET AwPKU classical PKU 24 female, 13 male mean age 27.5 years (SD 7.3) mean FSIQ 103.9 (SD 14.3) 7 unresticted diet, 30 low-Phe diet 30 healthy controls 20 females, 10 males mean age 27.6 years (SD 7.4) mean FSIQ 113.8 (SD 10.9)	Diagnosis: 5-7 days after birth	Visuo-spatial attention: simple detection, CRT (CANTAB), detection with distractors, opposite detection with distractors, feature search, conjoined search Visual memory and learning: delayed matching to sample, paired associates visual learning Visuomotor coordination: grooved pegboard, digit symbol task Complex EF: WCST-64 card version, TMT, Tower of Hanoi (TOH) Inhibition: Stroop interference, …	Concurrent Phe Lifetime Phe (across lifetime and 3 age bands: childhood: 0–10 years old; adolescence: 11–16 years old; adulthood: 17 years–time of testing) Phe level + Phe fluctuation	Overall, 17 ET AwPKU (46%) had a significantly higher rate of impaired measures than controls; 9 ET AwPKU (24%) showed a clear impairment and ET 14 AwPKU (38%) showed a completely normal profile. Impairments in most (except easiest) visuospatial attention tasks (slower on CRT, feature search, and conjoined search; p<.01), the sustained attention task (p=.03) and both visuomotor coordination tasks…	ET AwPKU with impaired (n=9) versus normal (n=14) performance did not have significantly different Phe levels during childhood, but differed significantly for metabolic control during adolescence (p=.04) and adulthood (p=.003), as well as at the time of testing (concurrent Phe; p=.01). They also differed in terms of Phe variability (average SD per year) during adolescence (p=.002) and throughout …
[55]	Pietz et al. (1998)	47.619	Germany	Cross-sectional	57 ET AwPKU classical PKU 33 female, 24 male aged 17-33 years (mean 23.6, SD 3.4) 40 healthy controls 24 female, 16 male aged 17-33 years (mean 23.0, SD not reported)	Diet onset: 4-90 days after birth	Fine motor abilities: Motorische Leistungsserie (MLS): Steadiness (static tremor), Line Following, Short & Long Pins, Tapping, Pursuit Rotor (two sets) Visual-attention: Videotracking (slow and fast)	Phe0-12: mean of all half-year medians for first 12 years of life Phe12-ADULT: mean of all half-year medians from 12 years of age up to adulthood Phe0-ADULT: mean of all half-year medians Concurrent Phe	A tremor was observed in 28% ET AwPKU (vs. 15% controls). MLS: factor analysis of all control data resulted in 4 MLS indices: hand-wrist steadiness (steadiness and line following), finger-hand dexterity (long pins and short pins), hand-wrist speed (aiming and tapping), and visuomotor ability (two pursuit rotor sets). ET AwPKU performed significantly worse on MLS indices of steadiness (p<.01), dex…	No significant differences in metabolic control (all measures) between ET AwPKU with (n=16) and without (n=41) tremor were observed. No significant correlations between any of the MLS indices and measures of metabolic control or concurrent Phe were found. Performance on the videotracking task was significantly correlated with Phe0-12 (r=-.34, p<.05) and concurrent Phe (r=-.37, p<.01).
[56]	Ris et al. (1994)	40.4762	USA	Cross-sectional	25 ET AwPKU classical PKU 12 female, 13 male aged 18+ years (mean 22) 15 unaffected siblings 9 female, 6 male Aged 18+ (mean 23)	Diet onset: <30 days of age (mean 16) Majority discontinued diet by/during adolescence; n=10 continiously treated	Mental flexibility and complex problem solving: WCST-Perseverative Responses (WCST-PR) Visuoconstructual abillity: ROCFT Attention, organized visual search and information processing: Attention Diagnostic Method (ADM)	Concurrent Phe	ET AwPKU performed significantly worse than controls on ADM (p=.04) and ROCF (p=.02) tasks. Observed differences in performance on WCST-PR were not significant. No significant differences in performance observed between ET AwPKU and controls in 10 ET AwPKU-unaffected sibling pairs.	Concurrent Phe was significantly correlated to WCST-PR performance (r=.59, p<.01), with higher levels correlating to worse performance on this task.
[46]	Romani et al. (2017)	54.7619	UK	Cross-sectional	37 ET AwPKU 24 female, 13 male classical PKU mean age 27.5 years (SD 7.3) mean FSIQ 103.9 (SD 14.3) 7 unresticted diet, 30 low-Phe diet Split into two groups: - lower-Phe: adult Phe <650 µmol/L (n=14) - higher-Phe: adult Phe >950 µmol/L (n=14) 30 healthy controls 20 females, 10 males mean age 27.6 years (SD 7.4) mean FSIQ 113.8 (SD 10.9) matched for educational status	Diagnosis: 5-7 days after birth	See Palermo et al. [11]	Concurrent Phe Lifetime Phe (across lifetime and 3 age bands: childhood: 0–10 years old; adolescence: 11–16 years old; adulthood: 17 years–time of testing) Phe level + Phe fluctuation	Compared to controls, ET AwPKU were significantly impaired in most cognitive domains except inhibitory control and memory and learning (see Palermo et al., 2017). The lower-Phe group (adult Phe <650 µmol/L) outperformed the higher-Phe group (adult Phe >950 µmol/L) on all domains execpt inhibitory control and performance was significantly different for visuospatial attention (p<.05), visuomotor co…	No significant correlations between metabolic measures and inhibitory control, working memory and orthographic language were reported. Spoken language correlated with Phe fluctuation, not average Phe levels. For all other cognitive domains, a great majority of correlations were significant across different metabolic measures. Observed correlations were stronger for accuracy than speed measures. A…
[17]	Romani et al. (2017)	59.5238	UK	Cross-sectional	37 ET AwPKU 24 female, 13 male classical PKU mean age 27.5 years (SD 7.3) mean FSIQ 103.9 (SD 14.3) 7 unresticted diet, 30 low-Phe diet 30 healthy controls 20 females, 10 males mean age 27.6 years (SD 7.4) mean FSIQ 113.8 (SD 10.9) matched for educational status	Diagnosis: 5-7 days after birth	See Palermo et al. [11]	Concurrent Phe Lifetime Phe (across lifetime and 3 age bands: childhood: 0–10 years old; adolescence: 11–16 years old; adulthood: 17 years–time of testing) Phe level + Phe fluctuation	Compared to controls, ET AwPKU were significantly impaired in most cognitive domains except inhibitory control and memory and learning (see Palermo et al., 2017). ET AwPKU showed deficits in tasks tapping EFs and showed reduced speed across tasks. ET AwPKU do not seem to suffer from a generalized speed deficit. The observed patterns are consistent with a speed deficit in visuo-spatial attention, …	N/A
[52]	Weglage et al. (2013)	38.0952	Germany	Longitudinal	57 ET AwPKU 37 female, 20 male classical PKU aged 19-41 years (mean 31, SD 5.9) 46 healthy controls 24 female, 22 male aged 20-45 years (mean 34.2, SD 10.5) matched for SES	Diet onset: within first 10 weeks of life (mean 7.8, SD 2.1)	Information processing: Zahlen-Verbindungs-Test (ZVT) Sustained attention: Test d2 All repeated at a five-year-follow-up	Yearly blood Phe medians for 32 years and median blood Phe in adolescence (age 10-21 in intervals of 3 years)	No significant differences between ET AwPKU and controls were reported. When comparing younger and older ET AwPKU and controls, older (age >32 years) ET AwPKU showed significant slowing in information processing without making more errors. Performance for AwPKU compared to controls remained constant over the 5 year period.	Performance on d2 as well as speed on ZVT were significantly correlated with adolescent median blood Phe at all intervals. * all observed correlations were negative (indicating worse performance with higher Phe levels) ** Pearson's correlations were of moderate strength (range 0.4-0.6); for specific correlations, please see Weglage et al. [52]
